# Supplementary material for: An Operationally Simple Approach to Indole Derivatives from 2-Alkenylanilines Utilizing an Oxidation–Intramolecular Cyclization–Elimination Sequence
Source: Molecules. 2023 Dec 6;28(24):7968. doi: 10.3390/molecules28247968 (PMC10745314; doi:10.3390/molecules28247968)
Supplement: Supplementary file 1 [file molecules-28-07968-s001.zip]

Archive with 1 entries (1 files):
- molecules-2716472-supplementary.pdf
